# Supplementary material for: Persistent Organic Pollutants and Suspended Particulate Matter in Snow of Eastern Siberia in 2009–2023: Temporal Trends and Effects of Meteorological Factors and Recultivation Activities at Former Industrial Area
Source: Toxics. 2023 Dec 22;12(1):11. doi: 10.3390/toxics12010011 (PMC10819055; doi:10.3390/toxics12010011)
Supplement: Supplementary file 1 [file toxics-12-00011-s001.zip]

Archive with 1 entries (1 files):
- toxics-2762260-supplementary.pdf
